# Supplementary material for: The Effect of a Mobile App (eMOM) on Self-Discovery and Psychological Factors in Persons With Gestational Diabetes: Mixed Methods Study
Source: JMIR Mhealth Uhealth. 2025 Jun 4;13:e60855. doi: 10.2196/60855 (PMC12177430; doi:10.2196/60855)
Supplement: Multimedia Appendix 3 [file mhealth_v13i1e60855_app3.xlsx]

## Sheet: Sheet1
Responses to UTAUT (Unified Theory of Acceptance and Use of Technology) -questionnaire
	Number and percentage of "Totally agree/agree/somewhat agree" responses for each statement.
	Application week
	1		2		3		4
	n	(%)	n	(%)	n	(%)	n	(%)
Perceived Usefulness
I would find the eMOM app with the sensors useful for supporting healthier lifestyle.	65	(94)	45	(94)	26	(100)	10	(100)
Using the eMOM app with the sensors enables me to improve my lifestyle more quickly.	64	(93)	45	(94)	25	(96)	10	(100)
Using the eMOM app with the sensors makes me live healthier.	61	(88)	44	(92)	23	(88)	10	(100)
If I use the sensor, I will increase my chances of getting a concrete lifestyle improvement.	65	(94)	44	(92)	24	(92)	10	(100)
Perceived Ease Of Use
My interaction with the sensor is clear and understandable.	62	(90)	44	(92)	26	(100)	10	(100)
It would be easy for me to become skillful at using the eMOM app with the sensors.	66	(96)	45	(94)	25	(96)	10	(100)
I find the eMOM app with the sensors easy to use.	61	(88)	46	(96)	24	(92)	10	(100)
Learning to operate the eMOM app with the sensors is easy for me.	65	(94)	45	(94)	26	(100)	10	(100)
Attitude Toward Behavior
Using the eMOM app with the sensors is a good idea.	68	(99)	46	(96)	24	(92)	10	(100)
Affect Toward Use
The eMOM app with the sensors make changing lifestyle more interesting.	67	(97)	46	(96)	25	(96)	10	(100)
Intrinsic motivation
Using the eMOM app with the sensors is fun.	53	(77)	31	(65)	20	(77)	9	(90)
I like using the eMOM app with the sensors.	59	(86)	40	(83)	23	(88)	9	(90)
Extrinsic motivation
People who influence my behavior think that I should use the eMOM app with the sensors.	11	(16)	7	(15)	6	(23)	3	(30)
People who are important to me think that I should use the eMOM app with the sensors.	16	(24)	12	(26)	7	(27)	4	(40)
Facilitating conditions
The study nurses have been helpful in the use of the eMOM app with the sensors.	66	(97)	44	(94)	26	(100)	10	(100)
In general, the study nurses have supported the use of the eMOM app with the sensors.	67	(99)	45	(96)	26	(100)	10	(100)
Perceived Behavioral Control
I have the resources necessary to use the eMOM app with the sensors.	65	(96)	44	(94)	26	(100)	10	(100)
I have the knowledge necessary to use the eMOM app with the sensors.	65	(96)	46	(98)	26	(100)	10	(100)
Compatibility
The eMOM app with the sensors are not compatible with my other eMOM app with the sensors I use for self-tracking.	40	(59)	28	(60)	11	(42)	9	(90)
Self Efficacy
A specific person (or group) is available for assistance with sensor difficulties.	61	(90)	42	(89)	24	(92)	10	(100)
I could improve my lifestyle using the eMOM app with the sensors If there was no one around to help me with eMOM app with the sensors.	54	(81)	39	(83)	22	(85)	10	(100)
I could improve my lifestyle using the eMOM app with the sensors If I could call someone for help if I got stuck.	49	(73)	31	(66)	22	(85)	7	(70)
I could improve my lifestyle using the eMOM app with the sensors If I had a lot of time.	38	(57)	29	(62)	17	(65)	7	(70)
I would use the eMOM app with the sensors if I had better manual for help.	11	(16)	14	(30)	8	(31)	1	(10)
Anxiety
I feel apprehensive about using the system.	3	(4)	2	(4)	2	(8)	1	(10)
It scares me to think that I could lose a lot of information using the system by hitting the wrong key.	0	(0)	0	(0)	0	(0)	0	(0)
I hesitate to use the eMOM app with the sensors for fear of making mistakes I cannot correct.	0	(0)	0	(0)	0	(0)	0	(0)
The eMOM app with the sensors are somewhat intimidating to me.	1	(1)	0	(0)	0	(0)	0	(0)
Behavioral Intention To Use
If I had the eMOM app with the sensors available, I would use them during the next measurement period	64	(96)	44	(94)	26	(100)	10	(100)
Scoring information: Participants responded to each statement in UTAUT-questionnaire using a 7-point Likert scale ranging from 1 (Totally disagree) to 7 (Totally agree).
